# Supplementary material for: Bioactive Compounds Isolated from a Marine Sponge Selectively Inhibit Neisseria gonorrhoeae
Source: Antibiotics (Basel). 2024 Dec 19;13(12):1229. doi: 10.3390/antibiotics13121229 (PMC11726862; doi:10.3390/antibiotics13121229)
Supplement: Supplementary file 1 [file antibiotics-13-01229-s001.zip]

Archive with 1 entries (1 files):
- antibiotics-3340500-supplementary.pdf
